# Supplementary material for: Gut Microbiota and Neurotransmitter Regulation: Functional Effects of Four Traditional Chinese Fermented Soybean (Sojae Semen Praeparatum)
Source: Foods. 2025 Feb 16;14(4):671. doi: 10.3390/foods14040671 (PMC11854601; doi:10.3390/foods14040671)
Supplement: Supplementary file 1 [file foods-14-00671-s001.zip]

Archive with 1 entries (1 files):
- foods-3461049-supplementary.pdf
